# Supplementary material for: Heterogeneity of the effect of the COVID-19 pandemic on the incidence of Metabolic Syndrome onset at a Japanese campus
Source: PeerJ. 2024 Apr 5;12:e17013. doi: 10.7717/peerj.17013 (PMC11000644; doi:10.7717/peerj.17013)
Supplement: Supplemental Information 8 — File format is “do” and “ado”. By placing all files, including data file, in the same directory and running master.do, all processes can be analyzed. [file peerj-12-17013-s008.zip]

Archive with 8 entries (8 files):
- Stata_do_files/anDesStat.do
- Stata_do_files/anHigh_tau_what_person.do
- Stata_do_files/anMakeGraph_scatter_tau_age.do
- Stata_do_files/anX_learn_bs_total.do
- Stata_do_files/anX_learn_bs_total_diff.do
- Stata_do_files/anX_learn_bs_total2.do
- Stata_do_files/master.do
- Stata_do_files/xlearner.ado
